# Supplementary material for: Adipose-Derived Mesenchymal Stromal Cells Treated with Interleukin 1 Beta Produced Chondro-Protective Vesicles Able to Fast Penetrate in Cartilage
Source: Cells. 2021 May 12;10(5):1180. doi: 10.3390/cells10051180 (PMC8151616; doi:10.3390/cells10051180)
Supplement: Supplementary file 1 [file cells-10-01180-s001.zip]

Archive with 5 entries (5 files):
- Table S1.pdf
- Table S3.pdf
- Table S4.pdf
- Table S5.pdf
- Table S6.pdf
